# Supplementary material for: Revisiting the Self-Confidence and Sport Performance Relationship: A Systematic Review with Meta-Analysis
Source: Int J Environ Res Public Health. 2022 May 24;19(11):6381. doi: 10.3390/ijerph19116381 (PMC9180271; doi:10.3390/ijerph19116381)
Supplement: Supplementary file 1 [file ijerph-19-06381-s001.zip]

Archive with 1 entries (1 files):
- ijerph-1695066-supplementary.pdf
